# Supplementary material for: N,N′-Di-8-quinolyl-2,2′-(o-phenyl­ene­di­oxy)diacetamide
Source: Acta Crystallogr Sect E Struct Rep Online. 2009 Oct 23;65(Pt 11):o2844. doi: 10.1107/S1600536809041312 (PMC2971241; doi:10.1107/S1600536809041312)
Supplement: Supplementary file 1 [file e-65-o2844-sup1.cif]

##############################################################################
###                                                                        ###
###        Electronic paper (Acta Crystallographica Section E)             ###
###                                                                        ###
##############################################################################
#                                                                            #
# This CIF contains the data in a paper accepted for publication in Acta     #
# Crystallographica Section E. It conforms to the requirements of Notes      #
# for Authors for Section E, and has been peer reviewed under the auspices   #
# of the IUCr Commission on Journals.                                        #
#                                                                            #
# Full details of the Crystallographic Information File format               #
# are given in the paper "The Crystallographic Information File (CIF):       #
# a New Standard Archive File for Crystallography" by S. R. Hall, F. H.      #
# Allen and I. D. Brown [Acta Cryst. (1991), A47, 655-685].                  #
#                                                                            #
# The current version of the core CIF dictionary is obtainable from          #
# ftp://ftp.iucr.org/pub/cif_core.dic. The current version number is 2.4.    #
#                                                                            #
# Software is freely available for graphical display of the structure(s) in  #
# this CIF.  For information consult the CIF home page http://www.iucr.org/  #
# cif/home.html                                                              #
#                                                                            #
# This file may be used for bona fide research purposes within the           #
# scientific community so long as proper attribution is given to the journal # 
# article from which it was obtained.                                        #
#                                                                            #
##############################################################################
                                             
data_I
_audit_creation_method     SHELXL-97
_chemical_name_systematic
;
<i>N</i>,<i>N</i>'-Di-8-quinolyl-2,2'-(<i>o</i>-phenylenedioxy)diacetamide
;
_chemical_name_common     ?
_chemical_formula_moiety     'C28 H22 N4 O4'
_chemical_formula_sum     'C28 H22 N4 O4'
_chemical_formula_iupac     'C28 H22 N4 O4'
_chemical_formula_weight     478.50
_chemical_melting_point     ?
_symmetry_cell_setting     orthorhombic
_symmetry_space_group_name_H-M     'F d d 2'
_symmetry_space_group_name_Hall     'F 2 -2d'
loop_
    _symmetry_equiv_pos_as_xyz
    'x, y, z'
    '-x, -y, z'
    'x+1/4, -y+1/4, z+1/4'
    '-x+1/4, y+1/4, z+1/4'
    'x, y+1/2, z+1/2'
    '-x, -y+1/2, z+1/2'
    'x+1/4, -y+3/4, z+3/4'
    '-x+1/4, y+3/4, z+3/4'
    'x+1/2, y, z+1/2'
    '-x+1/2, -y, z+1/2'
    'x+3/4, -y+1/4, z+3/4'
    '-x+3/4, y+1/4, z+3/4'
    'x+1/2, y+1/2, z'
    '-x+1/2, -y+1/2, z'
    'x+3/4, -y+3/4, z+1/4'
    '-x+3/4, y+3/4, z+1/4'
_cell_length_a     32.648(14)
_cell_length_b     11.459(4)
_cell_length_c     12.516(5)
_cell_angle_alpha     90.00
_cell_angle_beta     90.00
_cell_angle_gamma     90.00
_cell_volume     4682(3)
_cell_formula_units_Z     8
_cell_measurement_reflns_used     925
_cell_measurement_theta_min     2.49
_cell_measurement_theta_max     20.68
_cell_measurement_temperature     294(2)
_exptl_crystal_description     prism
_exptl_crystal_colour     yellow
_exptl_crystal_size_max     0.20
_exptl_crystal_size_mid     0.14
_exptl_crystal_size_min     0.12
_exptl_crystal_density_diffrn     1.358
_exptl_crystal_density_meas     ?
_exptl_crystal_density_method     'not measured'
_exptl_crystal_F_000     2000
_exptl_absorpt_coefficient_mu     0.093
_exptl_absorpt_correction_type     multi-scan
_exptl_absorpt_process_details     '(SADABS; Sheldrick,1996)'
_exptl_absorpt_correction_T_min     0.9816
_exptl_absorpt_correction_T_max     0.9889
_exptl_special_details
;
 ?
;
_diffrn_ambient_temperature     294(2)
_diffrn_radiation_type     MoK\a
_diffrn_radiation_wavelength     0.71073
_diffrn_radiation_source     'fine-focus sealed tube'
_diffrn_radiation_monochromator     graphite
_diffrn_measurement_device_type     'Bruker SMART CCD area-detector'
_diffrn_measurement_method     'phi and omega scans'
_diffrn_detector_area_resol_mean     ?
_diffrn_reflns_number     4687
_diffrn_reflns_av_R_equivalents     0.0602
_diffrn_reflns_av_sigmaI/netI     0.0492
_diffrn_reflns_theta_min     2.49
_diffrn_reflns_theta_max     25.02
_diffrn_reflns_theta_full     25.02
_diffrn_measured_fraction_theta_max     0.997
_diffrn_measured_fraction_theta_full     0.997
_diffrn_reflns_limit_h_min     -38
_diffrn_reflns_limit_h_max     34
_diffrn_reflns_limit_k_min     -12
_diffrn_reflns_limit_k_max     13
_diffrn_reflns_limit_l_min     -14
_diffrn_reflns_limit_l_max     11
_diffrn_standards_number     ?
_diffrn_standards_interval_count     ?
_diffrn_standards_interval_time     ?
_diffrn_standards_decay_%     ?
_refine_special_details
;
 Refinement of F^2^ against ALL reflections.  The weighted R-factor wR and
 goodness of fit S are based on F^2^, conventional R-factors R are based
 on F, with F set to zero for negative F^2^. The threshold expression of
 F^2^ > 2sigma(F^2^) is used only for calculating R-factors(gt) etc. and is
 not relevant to the choice of reflections for refinement.  R-factors based
 on F^2^ are statistically about twice as large as those based on F, and R-
 factors based on ALL data will be even larger.
;
_reflns_number_total     1080
_reflns_number_gt     670
_reflns_threshold_expression     >2sigma(I)
_refine_ls_structure_factor_coef     Fsqd
_refine_ls_matrix_type     full
_refine_ls_R_factor_all     0.0729
_refine_ls_R_factor_gt     0.0366
_refine_ls_wR_factor_gt     0.0722
_refine_ls_wR_factor_ref     0.0834
_refine_ls_goodness_of_fit_ref     1.001
_refine_ls_restrained_S_all     1.000
_refine_ls_number_reflns     1080
_refine_ls_number_parameters     167
_refine_ls_number_restraints     1
_refine_ls_hydrogen_treatment     mixed
_refine_ls_weighting_scheme     calc
_refine_ls_weighting_details
         'calc w=1/[\s^2^(Fo^2^)+(0.0372P)^2^+0.0000P] where P=(Fo^2^+2Fc^2^)/3'
_atom_sites_solution_hydrogens     geom
_atom_sites_solution_primary     direct
_atom_sites_solution_secondary     difmap
_refine_ls_shift/su_max     0.000
_refine_ls_shift/su_mean     0.000
_refine_diff_density_max     0.148
_refine_diff_density_min     -0.162
_refine_ls_extinction_method     none
_refine_ls_extinction_coef     ?
_refine_ls_abs_structure_details     ?
_refine_ls_abs_structure_Flack     ?
loop_
    _atom_type_symbol
    _atom_type_description
    _atom_type_scat_dispersion_real
    _atom_type_scat_dispersion_imag
    _atom_type_scat_source
    'C' 'C' 0.0033 0.0016
                         'International Tables Vol C Tables 4.2.6.8 and 6.1.1.4'
    'H' 'H' 0.0000 0.0000
                         'International Tables Vol C Tables 4.2.6.8 and 6.1.1.4'
    'N' 'N' 0.0061 0.0033
                         'International Tables Vol C Tables 4.2.6.8 and 6.1.1.4'
    'O' 'O' 0.0106 0.0060
                         'International Tables Vol C Tables 4.2.6.8 and 6.1.1.4'
_computing_data_collection     'SMART (Bruker 2001)'
_computing_cell_refinement     'SMART (Bruker 2001)'
_computing_data_reduction     'SAINT (Bruker 2001)'
_computing_structure_solution     'SHELXTL (Sheldrick, 2001)'
_computing_structure_refinement     'SHELXTL (Sheldrick, 2001)'
_computing_molecular_graphics     'SHELXTL (Sheldrick, 2001)'
_computing_publication_material     'SHELXTL (Sheldrick, 2001)'
loop_
    _atom_site_type_symbol
    _atom_site_label
    _atom_site_fract_x
    _atom_site_fract_y
    _atom_site_fract_z
    _atom_site_U_iso_or_equiv
    _atom_site_adp_type
    _atom_site_calc_flag
    _atom_site_refinement_flags
    _atom_site_occupancy
    _atom_site_disorder_assembly
    _atom_site_disorder_group
    O O1 0.13016(8) 1.0567(3) 0.5394(3) 0.0891(10) Uani d . 1 . .
    O O2 0.03851(7) 1.0165(2) 0.39873(19) 0.0631(8) Uani d . 1 . .
    N N1 0.00878(10) 0.8564(3) 0.6781(2) 0.0567(8) Uani d . 1 . .
    N N2 0.07030(10) 0.9673(3) 0.5830(3) 0.0588(9) Uani d . 1 . .
    C C1 -0.02253(12) 0.8058(3) 0.7257(3) 0.0617(11) Uani d . 1 . .
    H H1 -0.0457 0.7900 0.6851 0.074 Uiso calc R 1 . .
    C C2 -0.02300(13) 0.7745(4) 0.8338(4) 0.0695(12) Uani d . 1 . .
    H H2 -0.0460 0.7392 0.8634 0.083 Uiso calc R 1 . .
    C C3 0.01028(14) 0.7961(4) 0.8944(4) 0.0712(12) Uani d . 1 . .
    H H3 0.0104 0.7760 0.9664 0.085 Uiso calc R 1 . .
    C C4 0.04461(13) 0.8488(3) 0.8485(3) 0.0588(10) Uani d . 1 . .
    C C5 0.08058(15) 0.8758(4) 0.9066(4) 0.0772(12) Uani d . 1 . .
    H H5 0.0827 0.8552 0.9783 0.093 Uiso calc R 1 . .
    C C6 0.11176(16) 0.9313(4) 0.8577(4) 0.0818(15) Uani d . 1 . .
    H H6 0.1352 0.9484 0.8968 0.098 Uiso calc R 1 . .
    C C7 0.11003(13) 0.9644(4) 0.7497(4) 0.0717(12) Uani d . 1 . .
    H H7 0.1319 1.0034 0.7182 0.086 Uiso calc R 1 . .
    C C8 0.07540(11) 0.9384(3) 0.6908(3) 0.0562(10) Uani d . 1 . .
    C C9 0.04230(11) 0.8797(3) 0.7402(3) 0.0513(10) Uani d . 1 . .
    C C10 0.09592(12) 1.0223(3) 0.5173(3) 0.0599(11) Uani d . 1 . .
    C C11 0.08113(11) 1.0392(3) 0.4046(4) 0.0635(11) Uani d . 1 . .
    H H11A 0.0866 1.1186 0.3818 0.076 Uiso calc R 1 . .
    H H11B 0.0957 0.9867 0.3571 0.076 Uiso calc R 1 . .
    C C12 0.02089(10) 1.0103(3) 0.2991(3) 0.0583(10) Uani d . 1 . .
    C C13 0.04141(13) 1.0219(3) 0.2046(3) 0.0728(12) Uani d . 1 . .
    H H13 0.0694 1.0369 0.2043 0.087 Uiso calc R 1 . .
    C C14 0.02013(13) 1.0111(4) 0.1088(4) 0.0905(17) Uani d . 1 . .
    H H14 0.0340 1.0194 0.0443 0.109 Uiso calc R 1 . .
    H H2A 0.0455(12) 0.947(3) 0.560(3) 0.077(14) Uiso d . 1 . .
loop_
    _atom_site_aniso_label
    _atom_site_aniso_U_11
    _atom_site_aniso_U_22
    _atom_site_aniso_U_33
    _atom_site_aniso_U_12
    _atom_site_aniso_U_13
    _atom_site_aniso_U_23
    O1 0.0467(16) 0.098(2) 0.122(2) -0.0231(15) -0.007(2) 0.003(2)
    O2 0.0432(15) 0.086(2) 0.0598(18) -0.0090(13) 0.0050(14) -0.0031(14)
    N1 0.0398(18) 0.055(2) 0.075(2) 0.0006(16) -0.0048(18) -0.0033(16)
    N2 0.036(2) 0.065(2) 0.075(3) -0.0069(18) -0.0018(19) -0.0029(17)
    C1 0.046(3) 0.055(2) 0.084(3) 0.002(2) -0.004(2) -0.001(2)
    C2 0.068(3) 0.061(3) 0.080(3) 0.002(2) 0.012(2) -0.003(2)
    C3 0.087(3) 0.062(3) 0.064(3) 0.011(3) 0.002(3) -0.005(2)
    C4 0.060(3) 0.049(2) 0.067(3) 0.009(2) -0.010(2) -0.0103(19)
    C5 0.090(3) 0.068(3) 0.073(3) 0.010(3) -0.020(3) -0.006(2)
    C6 0.076(4) 0.068(3) 0.102(4) 0.014(3) -0.045(3) -0.017(3)
    C7 0.053(3) 0.066(3) 0.097(3) 0.000(2) -0.018(2) -0.008(2)
    C8 0.044(3) 0.056(2) 0.069(3) 0.004(2) -0.010(2) -0.0128(19)
    C9 0.045(2) 0.040(2) 0.069(3) 0.0099(18) -0.004(2) -0.0094(19)
    C10 0.040(2) 0.053(3) 0.087(3) 0.001(2) 0.005(2) -0.007(2)
    C11 0.043(2) 0.060(2) 0.088(3) -0.0094(18) 0.011(2) 0.000(2)
    C12 0.067(2) 0.052(2) 0.055(2) 0.005(2) 0.005(2) 0.0020(18)
    C13 0.079(3) 0.067(3) 0.072(3) 0.003(2) 0.014(3) 0.009(2)
    C14 0.124(4) 0.087(4) 0.061(3) 0.024(4) 0.013(3) 0.005(3)
_geom_special_details
;
 All esds (except the esd in the dihedral angle between two l.s. planes)
 are estimated using the full covariance matrix.  The cell esds are taken
 into account individually in the estimation of esds in distances, angles
 and torsion angles; correlations between esds in cell parameters are only
 used when they are defined by crystal symmetry.  An approximate (isotropic)
 treatment of cell esds is used for estimating esds involving l.s. planes.
;
loop_
    _geom_bond_atom_site_label_1
    _geom_bond_atom_site_label_2
    _geom_bond_site_symmetry_2
    _geom_bond_distance
    _geom_bond_publ_flag
    O1 C10 . 1.217(4) ?
    O2 C12 . 1.375(4) ?
    O2 C11 . 1.417(4) ?
    N1 C1 . 1.317(4) ?
    N1 C9 . 1.369(4) ?
    N2 C10 . 1.332(5) ?
    N2 C8 . 1.399(5) ?
    N2 H2A . 0.89(4) ?
    C1 C2 . 1.400(5) ?
    C1 H1 . 0.9300 ?
    C2 C3 . 1.348(5) ?
    C2 H2 . 0.9300 ?
    C3 C4 . 1.397(5) ?
    C3 H3 . 0.9300 ?
    C4 C9 . 1.403(4) ?
    C4 C5 . 1.416(5) ?
    C5 C6 . 1.348(6) ?
    C5 H5 . 0.9300 ?
    C6 C7 . 1.406(6) ?
    C6 H6 . 0.9300 ?
    C7 C8 . 1.382(5) ?
    C7 H7 . 0.9300 ?
    C8 C9 . 1.415(5) ?
    C10 C11 . 1.504(5) ?
    C11 H11A . 0.9700 ?
    C11 H11B . 0.9700 ?
    C12 C13 . 1.366(5) ?
    C12 C12 2_575 1.384(7) ?
    C13 C14 . 1.391(6) ?
    C13 H13 . 0.9300 ?
    C14 C14 2_575 1.339(9) ?
    C14 H14 . 0.9300 ?
loop_
    _geom_angle_atom_site_label_1
    _geom_angle_atom_site_label_2
    _geom_angle_atom_site_label_3
    _geom_angle_site_symmetry_1
    _geom_angle_site_symmetry_3
    _geom_angle
    _geom_angle_publ_flag
    C12 O2 C11 . . 117.8(3) ?
    C1 N1 C9 . . 116.7(3) ?
    C10 N2 C8 . . 129.3(4) ?
    C10 N2 H2A . . 120(3) ?
    C8 N2 H2A . . 111(3) ?
    N1 C1 C2 . . 124.0(4) ?
    N1 C1 H1 . . 118.0 ?
    C2 C1 H1 . . 118.0 ?
    C3 C2 C1 . . 119.2(4) ?
    C3 C2 H2 . . 120.4 ?
    C1 C2 H2 . . 120.4 ?
    C2 C3 C4 . . 119.7(4) ?
    C2 C3 H3 . . 120.2 ?
    C4 C3 H3 . . 120.2 ?
    C3 C4 C9 . . 117.6(4) ?
    C3 C4 C5 . . 123.3(4) ?
    C9 C4 C5 . . 119.1(4) ?
    C6 C5 C4 . . 119.7(4) ?
    C6 C5 H5 . . 120.1 ?
    C4 C5 H5 . . 120.1 ?
    C5 C6 C7 . . 122.3(4) ?
    C5 C6 H6 . . 118.8 ?
    C7 C6 H6 . . 118.8 ?
    C8 C7 C6 . . 119.2(5) ?
    C8 C7 H7 . . 120.4 ?
    C6 C7 H7 . . 120.4 ?
    C7 C8 N2 . . 124.1(4) ?
    C7 C8 C9 . . 119.6(4) ?
    N2 C8 C9 . . 116.3(3) ?
    N1 C9 C4 . . 122.9(3) ?
    N1 C9 C8 . . 117.1(3) ?
    C4 C9 C8 . . 120.1(4) ?
    O1 C10 N2 . . 126.1(4) ?
    O1 C10 C11 . . 117.8(4) ?
    N2 C10 C11 . . 116.0(3) ?
    O2 C11 C10 . . 109.9(3) ?
    O2 C11 H11A . . 109.7 ?
    C10 C11 H11A . . 109.7 ?
    O2 C11 H11B . . 109.7 ?
    C10 C11 H11B . . 109.7 ?
    H11A C11 H11B . . 108.2 ?
    C13 C12 O2 . . 125.1(3) ?
    C13 C12 C12 . 2_575 120.0(2) ?
    O2 C12 C12 . 2_575 114.91(16) ?
    C12 C13 C14 . . 119.5(4) ?
    C12 C13 H13 . . 120.2 ?
    C14 C13 H13 . . 120.2 ?
    C14 C14 C13 2_575 . 120.5(2) ?
    C14 C14 H14 2_575 . 119.8 ?
    C13 C14 H14 . . 119.8 ?
loop_
    _geom_torsion_atom_site_label_1
    _geom_torsion_atom_site_label_2
    _geom_torsion_atom_site_label_3
    _geom_torsion_atom_site_label_4
    _geom_torsion_site_symmetry_1
    _geom_torsion_site_symmetry_2
    _geom_torsion_site_symmetry_3
    _geom_torsion_site_symmetry_4
    _geom_torsion
    _geom_torsion_publ_flag
    C9 N1 C1 C2 . . . . -0.6(6) ?
    N1 C1 C2 C3 . . . . -0.2(7) ?
    C1 C2 C3 C4 . . . . -0.3(6) ?
    C2 C3 C4 C9 . . . . 1.5(6) ?
    C2 C3 C4 C5 . . . . 179.2(4) ?
    C3 C4 C5 C6 . . . . -177.1(4) ?
    C9 C4 C5 C6 . . . . 0.6(6) ?
    C4 C5 C6 C7 . . . . 0.1(7) ?
    C5 C6 C7 C8 . . . . -0.6(7) ?
    C6 C7 C8 N2 . . . . 179.8(4) ?
    C6 C7 C8 C9 . . . . 0.4(6) ?
    C10 N2 C8 C7 . . . . 0.3(6) ?
    C10 N2 C8 C9 . . . . 179.7(3) ?
    C1 N1 C9 C4 . . . . 2.0(5) ?
    C1 N1 C9 C8 . . . . -177.4(3) ?
    C3 C4 C9 N1 . . . . -2.5(5) ?
    C5 C4 C9 N1 . . . . 179.7(3) ?
    C3 C4 C9 C8 . . . . 176.9(4) ?
    C5 C4 C9 C8 . . . . -0.8(5) ?
    C7 C8 C9 N1 . . . . 179.8(3) ?
    N2 C8 C9 N1 . . . . 0.4(4) ?
    C7 C8 C9 C4 . . . . 0.3(5) ?
    N2 C8 C9 C4 . . . . -179.1(3) ?
    C8 N2 C10 O1 . . . . 1.7(6) ?
    C8 N2 C10 C11 . . . . 179.5(3) ?
    C12 O2 C11 C10 . . . . -170.3(3) ?
    O1 C10 C11 O2 . . . . -168.2(3) ?
    N2 C10 C11 O2 . . . . 13.8(4) ?
    C11 O2 C12 C13 . . . . 1.5(5) ?
    C11 O2 C12 C12 . . . 2_575 -179.1(4) ?
    O2 C12 C13 C14 . . . . 178.5(3) ?
    C12 C12 C13 C14 2_575 . . . -0.9(7) ?
    C12 C13 C14 C14 . . . 2_575 -0.4(8) ?
data_global
_journal_date_recd_electronic     2009-10-03
_journal_date_accepted     2009-10-09
_journal_name_full     'Acta Crystallographica, Section E'
_journal_year     2009
_journal_volume     65
_journal_issue     11
_journal_page_first     o2844
_journal_page_last     o2844
_journal_paper_category     QO
_journal_coeditor_code     BQ2164
_publ_contact_author_name     'Jing-Lin Wang'
_publ_contact_author_address
;
Department of Biology and Chemistry
Changzhi University
Changzhi
Shanxi 046011
People's Republic of China
;
_publ_contact_author_email     jlwangczu@126.com
_publ_contact_author_fax     '086 355 2178013'
_publ_contact_author_phone     '086 355 2178013'
_publ_section_title
;
<i>N</i>,<i>N</i>'-Di-8-quinolyl-2,2'-(<i>o</i>-phenylenedioxy)diacetamide
;
loop_
    _publ_author_name
    _publ_author_address
    'Wang, Jing-Lin'
;
Department of Biology and Chemistry
Changzhi University
Changzhi
Shanxi 046011
People's Republic of China
;
