# Supplementary material for: N,N′-Di-8-quinolyl-2,2′-(o-phenyl­ene­di­oxy)diacetamide
Source: Acta Crystallogr Sect E Struct Rep Online. 2009 Oct 23;65(Pt 11):o2844. doi: 10.1107/S1600536809041312 (PMC2971241; doi:10.1107/S1600536809041312)
Supplement: Supplementary file 2 [file e-65-o2844-Isup2.hkl]

# 
# h,k,l, Fc-squared, Fo-squared, sigma(Fo-squared) and status flag 
# 
data_I
_shelx_title ' 71231C in Fdd2' 
_shelx_refln_list_code          4 
_shelx_F_calc_maximum      467.21 
_exptl_crystal_F_000      2000.00 
_reflns_d_resolution_high  0.8403 
 
loop_ 
 _symmetry_equiv_pos_as_xyz 
 'x, y, z' 
 '-x, -y, z' 
 'x+1/4, -y+1/4, z+1/4' 
 '-x+1/4, y+1/4, z+1/4' 
 'x, y+1/2, z+1/2' 
 '-x, -y+1/2, z+1/2' 
 'x+1/4, -y+3/4, z+3/4' 
 '-x+1/4, y+3/4, z+3/4' 
 'x+1/2, y, z+1/2' 
 '-x+1/2, -y, z+1/2' 
 'x+3/4, -y+1/4, z+3/4' 
 '-x+3/4, y+1/4, z+3/4' 
 'x+1/2, y+1/2, z' 
 '-x+1/2, -y+1/2, z' 
 'x+3/4, -y+3/4, z+1/4' 
 '-x+3/4, y+3/4, z+1/4' 
 
_cell_length_a    32.6483 
_cell_length_b    11.4587 
_cell_length_c    12.5163 
_cell_angle_alpha  90.000 
_cell_angle_beta   90.000 
_cell_angle_gamma  90.000 
 
_shelx_F_squared_multiplier     1.000 
 
loop_ 
 _refln_index_h 
 _refln_index_k 
 _refln_index_l 
 _refln_F_squared_calc 
 _refln_F_squared_meas 
 _refln_F_squared_sigma 
 _refln_observed_status 
   4   0   0    35555.96    31354.86    528.69 o 
   8   0   0     8553.98     8278.85    203.06 o 
  12   0   0     6672.65     6837.26    130.19 o 
  16   0   0     4725.35     4849.15    122.33 o 
  20   0   0    10480.58    10334.68    205.09 o 
  24   0   0     3585.69     3666.74    133.35 o 
  28   0   0      754.54      497.49    155.37 o 
  32   0   0     2577.61     2223.82    231.24 o 
   2   2   0    58711.69    55125.94   2348.80 o 
   4   2   0    48562.23    47487.32    781.46 o 
   6   2   0   112482.94   106764.44   1198.63 o 
   8   2   0     2651.68     2662.25     66.91 o 
  10   2   0     1151.18     1189.38     54.77 o 
  12   2   0      136.91      132.23     26.43 o 
  14   2   0     2540.85     2579.24     61.29 o 
  16   2   0      875.01      889.39     67.87 o 
  18   2   0     3591.26     3844.45     83.60 o 
  20   2   0     3127.39     3184.69     80.58 o 
  22   2   0      109.49       92.61     52.55 o 
  24   2   0       32.80       36.41     82.99 o 
  26   2   0     2291.85     2072.48    141.63 o 
  28   2   0     6896.24     7032.52    751.47 o 
  30   2   0      850.55      661.91    180.72 o 
  32   2   0     1153.23     1501.53    235.46 o 
  34   2   0     1042.48     1009.88    222.38 o 
  36   2   0       74.43       79.70    183.14 o 
   0   4   0    76624.81    70419.23   1176.11 o 
   2   4   0       13.79      -12.37     32.20 o 
   4   4   0     2078.55     2071.90    133.13 o 
   6   4   0      890.63      907.07     65.38 o 
   8   4   0     1807.20     1900.49     90.54 o 
  10   4   0     5286.17     5092.86    103.22 o 
  12   4   0     1916.43     1935.70     67.45 o 
  14   4   0      107.15      137.83     37.94 o 
  16   4   0     5369.14     5168.93    112.89 o 
  18   4   0     1158.99     1189.87     66.04 o 
  20   4   0     3059.87     3075.27    139.35 o 
  22   4   0      182.07      259.83     87.70 o 
  24   4   0     2360.73     2097.78    138.24 o 
  26   4   0     5830.41     5432.76    310.33 o 
  28   4   0       43.36       13.69    144.50 o 
  30   4   0       39.73     -232.75    155.16 o 
  32   4   0       92.71       75.67    170.86 o 
  34   4   0     1183.76     1382.79    254.78 o 
  36   4   0        0.04      -91.57    187.16 o 
   2   6   0    24275.91    23270.59    365.34 o 
   4   6   0    14669.65    14003.47    304.69 o 
   6   6   0     3488.97     3322.04    124.96 o 
   8   6   0    18713.13    18938.20    258.75 o 
  10   6   0       81.84       58.55     46.17 o 
  12   6   0     2807.83     2793.30     97.20 o 
  14   6   0     1772.74     1812.56     86.38 o 
  16   6   0      510.85      628.78     65.89 o 
  18   6   0      254.98      411.91    102.69 o 
  20   6   0     8693.26     8836.19    237.73 o 
  22   6   0      460.16      319.79    174.69 o 
  24   6   0     1960.53     1899.61    259.81 o 
  26   6   0       70.06      175.89    173.08 o 
  28   6   0        4.62       93.58    170.86 o 
  30   6   0        3.77     -220.97    166.23 o 
  32   6   0        1.31      -69.03    180.72 o 
  34   6   0       44.26     -175.49    197.23 o 
   0   8   0     1135.63     1373.33    157.38 o 
   2   8   0      146.47      156.02     62.62 o 
   4   8   0     5974.75     5964.85    415.88 o 
   6   8   0        0.83      -14.56     64.58 o 
   8   8   0     1019.99     1014.01     86.22 o 
  10   8   0        6.30      -35.44     50.60 o 
  12   8   0      149.60      121.24     62.40 o 
  14   8   0      253.58      302.88    155.57 o 
  16   8   0     1975.95     2168.28    111.69 o 
  18   8   0     1630.44     1533.33    231.64 o 
  20   8   0     1626.44     2124.20    269.27 o 
  22   8   0      167.78      213.53    172.87 o 
  24   8   0      182.90       52.93    180.12 o 
  26   8   0      147.84      231.64    200.04 o 
  28   8   0        2.11      334.88    253.58 o 
  30   8   0       68.74      -20.93    211.11 o 
   2  10   0       75.98      -17.53     71.54 o 
   4  10   0      289.12      328.64     87.18 o 
   6  10   0     1597.57     1437.67    224.09 o 
   8  10   0       80.16       88.06     67.91 o 
  10  10   0        9.28      -79.80     70.66 o 
  12  10   0      847.53      937.38    124.36 o 
  16  10   0        3.76      -58.77    146.91 o 
  18  10   0       60.72     -142.08    157.18 o 
  20  10   0      265.93      219.36    181.13 o 
  22  10   0       53.96     -115.72    192.19 o 
  24  10   0        2.12     -217.75    195.62 o 
  26  10   0      547.23      132.62    227.21 o 
   0  12   0     1302.01     1621.88    226.00 o 
   2  12   0      462.68      608.69    116.82 o 
   4  12   0       24.10       23.21     94.62 o 
   6  12   0      442.54      592.85    120.62 o 
   8  12   0       58.40       23.10     80.97 o 
  10  12   0      112.77      -16.31     98.40 o 
  12  12   0      108.47      -52.53    170.66 o 
  14  12   0      271.32      178.91    190.58 o 
  16  12   0        1.02     -105.46    189.38 o 
  18  12   0       75.98        4.23    197.43 o 
   1   1   1    13873.35    13611.48    127.15 o 
   3   1   1     7815.38     7148.19    134.30 o 
   5   1   1    68633.06    62565.38    505.78 o 
   7   1   1     9800.06     8699.14    117.02 o 
   9   1   1     6889.61     6898.24     85.65 o 
  11   1   1     4684.86     4422.12     63.20 o 
  13   1   1     3080.26     3042.21     83.91 o 
  15   1   1     4793.37     4868.69     73.98 o 
  17   1   1     5269.74     5335.28     82.82 o 
  19   1   1     3330.20     3284.24     61.00 o 
  21   1   1       12.95       -8.81     25.39 o 
  23   1   1     2148.34     2118.58     76.05 o 
  25   1   1      128.20       61.55     49.62 o 
  27   1   1     2611.92     2693.10    102.71 o 
  29   1   1      827.71      835.37    109.64 o 
  31   1   1     3810.90     3555.13    318.01 o 
  33   1   1      874.66      951.08    158.93 o 
  35   1   1      234.99      118.34    172.87 o 
  37   1   1      333.46      357.42    220.37 o 
   1   3   1   139637.33   122487.22   3645.15 o 
   3   3   1   218284.34   196947.05   1695.42 o 
   5   3   1    81606.87    80569.84    725.82 o 
   7   3   1    25996.09    25526.34    587.80 o 
   9   3   1     2058.63     2116.18     40.01 o 
  11   3   1     1680.65     1717.39     47.67 o 
  13   3   1     4588.79     4654.25     72.73 o 
  15   3   1     6405.59     6565.16     92.11 o 
  17   3   1     4356.32     4589.00     80.29 o 
  19   3   1     4132.67     4338.40     97.30 o 
  21   3   1     3400.79     3332.99     77.53 o 
  23   3   1     4050.87     3978.30    101.48 o 
  25   3   1      114.78      105.58     61.27 o 
  27   3   1       72.37      135.21     62.40 o 
  29   3   1     1901.98     1859.29    132.26 o 
  31   3   1      568.10      617.41    130.46 o 
  33   3   1      314.14       20.82    119.62 o 
  35   3   1      243.32      166.03    131.45 o 
  37   3   1      244.66      337.70    214.73 o 
   1   5   1     8227.98     7651.36    216.49 o 
   3   5   1     1658.50     1748.20     73.62 o 
   5   5   1    14509.58    14011.79    275.50 o 
   7   5   1    18267.64    17965.54    384.98 o 
   9   5   1      567.00      614.56     44.36 o 
  11   5   1     8117.02     8631.45    108.15 o 
  13   5   1      428.45      460.09     37.76 o 
  15   5   1     1244.80     1242.79     66.47 o 
  17   5   1      970.43     1151.28     65.58 o 
  19   5   1      422.23      513.83     52.74 o 
  21   5   1      251.54       95.29     75.28 o 
  23   5   1     1275.75     1442.66    120.96 o 
  25   5   1     5418.43     5199.93    170.79 o 
  27   5   1      133.01       14.16    115.69 o 
  29   5   1       78.94      -12.76    115.48 o 
  31   5   1       67.92      142.44    133.62 o 
  33   5   1      150.34      227.67    143.07 o 
  35   5   1      345.70      271.84    176.30 o 
   1   7   1     2750.45     2567.79     84.37 o 
   3   7   1     1816.40     1830.94     71.59 o 
   5   7   1     3099.99     3205.92     93.06 o 
   7   7   1      579.51      715.21     56.11 o 
   9   7   1      940.09     1023.74     61.82 o 
  11   7   1     1436.97     1430.84     59.81 o 
  13   7   1      904.06      980.57     57.30 o 
  15   7   1      618.20      818.19     55.15 o 
  17   7   1      108.67      140.83     57.01 o 
  19   7   1     3039.30     2922.86    138.50 o 
  21   7   1      700.10      819.43    181.13 o 
  23   7   1      257.09      321.30    128.18 o 
  25   7   1     1654.45     1789.28    191.90 o 
  27   7   1       10.37     -113.96    117.31 o 
  29   7   1      295.54      333.86    152.89 o 
  31   7   1       57.24      -18.84    144.58 o 
  33   7   1       18.51       25.45    156.13 o 
   1   9   1     1964.25     1724.51     77.87 o 
   3   9   1     1607.55     1551.18     82.28 o 
   5   9   1     1973.02     1928.88     87.70 o 
   7   9   1     1162.92     1275.81     78.65 o 
   9   9   1     1299.23     1481.41     84.17 o 
  11   9   1      181.41      162.65     51.65 o 
  13   9   1     1346.59     1510.74     98.33 o 
  15   9   1      397.60      446.66     75.95 o 
  17   9   1      137.33      153.79    108.51 o 
  19   9   1     1073.42     1190.37    166.19 o 
  21   9   1     1130.25     1414.32    182.10 o 
  23   9   1      118.96       -9.44    134.47 o 
  25   9   1       65.81      179.02    138.19 o 
  27   9   1      122.49      175.16    154.65 o 
  29   9   1       74.11      144.90    165.96 o 
   1  11   1      845.06      860.57     84.31 o 
   3  11   1      515.77      544.22     73.03 o 
   5  11   1      299.34      290.56     58.94 o 
   7  11   1      107.36       99.56     63.14 o 
   9  11   1      197.80      213.33     66.71 o 
  11  11   1       92.88       48.05     60.94 o 
  13  11   1      591.23      778.75    113.45 o 
  15  11   1      263.26      188.30    124.36 o 
  17  11   1       81.33        6.88    130.25 o 
  19  11   1      214.50      200.70    281.85 o 
  21  11   1       13.05       56.43    154.15 o 
   1  13   1       62.18      144.84     69.13 o 
   3  13   1       20.77        1.46     70.07 o 
   5  13   1       32.84        0.64     73.65 o 
   7  13   1      147.60      107.84     67.63 o 
   9  13   1       28.41      157.42    107.48 o 
  11  13   1       73.44      -19.41    100.22 o 
   2   0   2    91877.47    85179.70   1211.84 o 
   6   0   2    27833.45    25811.13    368.31 o 
  10   0   2     1525.01     1429.57     68.38 o 
  14   0   2    38500.17    38614.13    412.23 o 
  18   0   2     2895.03     2773.76    100.20 o 
  22   0   2     4935.30     4847.43    128.67 o 
  26   0   2     2449.06     2586.79    168.42 o 
  30   0   2     3410.51     3418.65    270.48 o 
  34   0   2      230.81      245.53    211.92 o 
  38   0   2        5.04      -83.12    220.97 o 
   0   2   2    27800.87    25833.04    482.63 o 
   2   2   2    25259.64    24974.39    192.28 o 
   4   2   2     7847.79     7194.16    134.93 o 
   6   2   2     5830.32     5995.57    123.25 o 
   8   2   2       33.11        7.91     19.93 o 
  10   2   2     8349.73     8448.48    187.16 o 
  12   2   2     1485.40     1498.63     42.42 o 
  14   2   2     7614.88     8014.63    131.50 o 
  16   2   2     5247.20     5413.58    100.66 o 
  18   2   2     1579.84     1671.30     54.72 o 
  20   2   2     1613.91     1775.14     59.00 o 
  22   2   2       84.71      102.13     38.10 o 
  24   2   2      811.77      844.01     66.74 o 
  26   2   2     1338.52     1322.55     94.76 o 
  28   2   2      442.94      428.57     76.81 o 
  30   2   2     1046.19     1041.61     94.11 o 
  32   2   2      802.52     1238.24    169.12 o 
  34   2   2      383.44      567.04    156.96 o 
  36   2   2      458.62      407.73    214.13 o 
  38   2   2       19.89       85.73    210.71 o 
   2   4   2     4377.04     4546.49     67.43 o 
   4   4   2    20164.27    19268.01    595.90 o 
   6   4   2    17606.17    16793.18    265.17 o 
   8   4   2      673.29      725.52     40.01 o 
  10   4   2     1414.46     1555.55     47.39 o 
  12   4   2     6728.68     7249.08    111.95 o 
  14   4   2     1047.43     1054.58     37.27 o 
  16   4   2     3198.07     3253.17     70.73 o 
  18   4   2      185.42      276.30     44.19 o 
  20   4   2      455.01      499.11     60.04 o 
  22   4   2     3725.66     3422.55     94.61 o 
  24   4   2      672.03      535.80     80.99 o 
  26   4   2       58.82      -63.84     60.26 o 
  28   4   2      870.49      856.50     89.95 o 
  30   4   2      378.50      262.48     76.90 o 
  32   4   2      141.42      133.97    134.37 o 
  34   4   2      241.32      270.13    149.93 o 
  36   4   2      387.41      383.79    230.83 o 
   0   6   2      945.43     1003.89    155.06 o 
   2   6   2     5135.59     4922.55     91.80 o 
   4   6   2     1477.75     1489.01     56.25 o 
   6   6   2    27422.43    25446.35    568.81 o 
   8   6   2     6244.35     6020.96    105.16 o 
  10   6   2    12342.98    12210.75    205.08 o 
  12   6   2     2519.97     2517.29     74.73 o 
  14   6   2      323.12      297.05     37.28 o 
  16   6   2      457.40      461.64     72.17 o 
  18   6   2       15.68       13.16     48.40 o 
  20   6   2      123.67      109.91     56.18 o 
  22   6   2     3074.50     2990.97    133.57 o 
  24   6   2     1192.14     1211.11    119.76 o 
  26   6   2      314.21      230.91     98.26 o 
  28   6   2      179.38      180.08    128.02 o 
  30   6   2      102.62      125.94    136.91 o 
  32   6   2       14.56     -102.78    179.52 o 
  34   6   2      181.02      284.64    152.39 o 
   2   8   2      279.52      174.58     43.67 o 
   4   8   2      545.33      643.51     56.52 o 
   6   8   2     2250.26     2370.09     80.27 o 
   8   8   2      945.39     1054.20     69.40 o 
  10   8   2     1901.42     1913.16     92.02 o 
  12   8   2     1974.40     1997.34     94.76 o 
  14   8   2       65.05        8.94     60.62 o 
  16   8   2     1115.63     1341.39     93.88 o 
  18   8   2     1112.98     1195.07     93.92 o 
  20   8   2      310.81      416.99    102.02 o 
  22   8   2      660.92      821.45    119.74 o 
  24   8   2      310.36      349.27    144.46 o 
  26   8   2        2.13      -59.85    133.26 o 
  28   8   2      224.22      265.74    200.95 o 
  30   8   2        5.82      -38.66    150.72 o 
   0  10   2      128.81      159.10     83.42 o 
   2  10   2      278.25      283.88     58.07 o 
   4  10   2      184.18      216.59     56.16 o 
   6  10   2      123.55      138.14     54.82 o 
   8  10   2      283.22      242.73     68.71 o 
  10  10   2      537.65      527.03     94.78 o 
  12  10   2      578.56      574.77     84.15 o 
  14  10   2       16.97       34.34     69.26 o 
  16  10   2      229.23      331.19     81.30 o 
  18  10   2      954.71     1096.86    172.08 o 
  20  10   2      287.24      409.34    155.23 o 
  22  10   2      159.43      189.38    147.29 o 
  24  10   2       38.86       96.60    152.93 o 
   2  12   2       29.98      -50.01     53.43 o 
   4  12   2       67.62       56.09     62.83 o 
   6  12   2        8.83       -4.83     55.63 o 
   8  12   2      258.48      193.09     79.70 o 
  10  12   2      179.00      255.44     90.45 o 
  12  12   2      120.21       77.71     84.73 o 
  14  12   2      451.94      447.75    153.02 o 
  16  12   2      635.81      712.95    178.17 o 
   1   1   3     3189.35     3002.81     39.79 o 
   3   1   3    27763.45    27721.22    199.22 o 
   5   1   3     4897.71     4728.19     86.12 o 
   7   1   3      312.71      308.45     23.54 o 
   9   1   3      498.78      510.05     28.23 o 
  11   1   3     4767.35     4793.85     74.33 o 
  13   1   3     7892.91     8455.27    113.09 o 
  15   1   3     9458.30    10107.57    117.23 o 
  17   1   3     8775.69     9131.71    158.64 o 
  19   1   3     1328.31     1507.12     55.51 o 
  21   1   3     1436.01     1455.70     81.17 o 
  23   1   3      863.43      840.22     65.22 o 
  25   1   3      922.51     1053.51    118.35 o 
  27   1   3      983.41      955.52     71.81 o 
  29   1   3        0.90      -98.53     65.69 o 
  31   1   3      725.14      525.87    221.38 o 
  33   1   3      183.92      159.14    137.92 o 
  35   1   3      270.17      268.67    144.16 o 
  37   1   3       37.91      -73.95    159.34 o 
   1   3   3     2760.27     2690.94     43.00 o 
   3   3   3      241.38      261.78     20.14 o 
   5   3   3     2642.85     2554.39     46.86 o 
   7   3   3      341.66      355.49     33.56 o 
   9   3   3    22064.06    21801.87    231.00 o 
  11   3   3     5201.50     5602.03    121.09 o 
  13   3   3      897.20      920.34     79.07 o 
  15   3   3     3888.25     3811.22     69.98 o 
  17   3   3      598.85      690.59     52.58 o 
  19   3   3       84.78       76.05     39.41 o 
  21   3   3     1102.05     1619.14    160.42 o 
  23   3   3      204.43      170.79     50.59 o 
  25   3   3     2628.29     2544.15    102.91 o 
  27   3   3      436.65      396.40     96.67 o 
  29   3   3       35.79      -41.12     63.14 o 
  31   3   3      955.94     1018.65    102.63 o 
  33   3   3      406.22      285.97    144.12 o 
  35   3   3       45.99      170.79    215.94 o 
  37   3   3      109.99       41.46    216.55 o 
   1   5   3      273.78      342.11     32.38 o 
   3   5   3     2024.82     2095.89     49.80 o 
   5   5   3     5935.74     5960.54     88.94 o 
   7   5   3     3303.59     3434.47    109.08 o 
   9   5   3      371.62      380.68     35.74 o 
  11   5   3     2014.64     2068.06     57.59 o 
  13   5   3      587.78      616.45     53.71 o 
  15   5   3     1322.86     1387.06     68.02 o 
  17   5   3      411.22      358.43     49.41 o 
  19   5   3     2402.26     2340.91     83.49 o 
  21   5   3      484.91      310.26     77.32 o 
  23   5   3      481.89      424.34     64.18 o 
  25   5   3      134.83       89.98     62.29 o 
  27   5   3      105.24       35.73     67.75 o 
  29   5   3      417.68      382.76     85.85 o 
  31   5   3       54.27       43.88     81.66 o 
  33   5   3       40.46      -98.61    136.84 o 
  35   5   3      200.48      317.17    225.40 o 
   1   7   3     1419.85     1401.09     73.70 o 
   3   7   3      107.75       51.76     37.60 o 
   5   7   3     7118.24     6946.20    233.84 o 
   7   7   3     5243.95     5048.80    141.54 o 
   9   7   3     4448.98     4461.53    101.43 o 
  11   7   3      448.90      372.51     59.60 o 
  13   7   3      927.11      941.96     80.20 o 
  15   7   3       10.03       24.67     49.50 o 
  17   7   3      770.83      883.94     83.89 o 
  19   7   3      657.32      734.01     86.29 o 
  21   7   3      789.11      764.89     82.09 o 
  23   7   3       93.33      114.24     89.22 o 
  25   7   3      412.03      511.72    111.97 o 
  27   7   3      190.85      153.79    107.30 o 
  29   7   3       13.48       52.82    143.45 o 
  31   7   3       11.90      -17.25    144.11 o 
   1   9   3       17.26      -29.80     38.62 o 
   3   9   3      160.39       94.05     44.51 o 
   5   9   3      243.70      230.27     50.97 o 
   7   9   3       18.70       68.32     52.62 o 
   9   9   3     1283.72     1290.95     95.12 o 
  11   9   3     4047.31     4191.09    148.46 o 
  13   9   3     2334.93     2140.38    105.44 o 
  15   9   3       22.28      -58.37     57.12 o 
  17   9   3       34.41       71.87     71.45 o 
  19   9   3      124.52      130.23     85.90 o 
  21   9   3      604.75      773.49    166.00 o 
  23   9   3      687.71      643.78    170.55 o 
  25   9   3       39.56      -48.42    150.84 o 
  27   9   3        1.89      -18.76    158.13 o 
   1  11   3       65.69       40.20     43.48 o 
   3  11   3       26.10       27.60     51.42 o 
   5  11   3       92.15      104.86     68.28 o 
   7  11   3       19.99      -25.00     63.67 o 
   9  11   3      108.91      153.92     74.37 o 
  11  11   3       96.72       72.34     73.18 o 
  13  11   3       64.32       35.76     77.80 o 
  15  11   3     1380.70     1485.72    166.71 o 
  17  11   3      827.83     1018.40    146.44 o 
  19  11   3      344.29      420.31    163.13 o 
  21  11   3       35.84      -74.17    145.65 o 
   1  13   3       99.28      103.17     62.63 o 
   3  13   3        3.72       -0.52     60.35 o 
   5  13   3        3.94       38.79     57.75 o 
   7  13   3       70.48       93.32     82.60 o 
   0   0   4    24622.75    25061.35    565.31 o 
   4   0   4    27991.74    28165.14    325.54 o 
   8   0   4    10548.52    10667.86    201.09 o 
  12   0   4    15665.54    15701.93    537.71 o 
  16   0   4      538.89      591.25     61.48 o 
  20   0   4     1705.91     1566.14    113.37 o 
  24   0   4     4777.89     5096.88    191.79 o 
  28   0   4     1159.32     1356.16    345.55 o 
  32   0   4      860.98     1091.38    251.76 o 
  36   0   4       47.85     -206.89    198.84 o 
   2   2   4     1490.54     1428.08     32.73 o 
   4   2   4      642.22      662.79     37.10 o 
   6   2   4     4825.33     4783.31     64.40 o 
   8   2   4      201.04      228.73     26.56 o 
  10   2   4     9018.75     9191.19    110.62 o 
  12   2   4      853.34      960.82     62.36 o 
  14   2   4     2922.59     2819.92     78.62 o 
  16   2   4     7730.26     7887.15    119.72 o 
  18   2   4     2100.27     2028.52     71.34 o 
  20   2   4      709.48      781.79     62.03 o 
  22   2   4     1929.36     1864.70     89.54 o 
  24   2   4     1019.11     1109.96     86.53 o 
  26   2   4     3889.06     3652.16    190.87 o 
  28   2   4      117.70      109.96     57.99 o 
  30   2   4      203.70      198.02     87.93 o 
  32   2   4      303.26      300.58     93.05 o 
  34   2   4       62.24       90.59    140.54 o 
  36   2   4       18.26     -159.87    147.13 o 
   0   4   4     9267.61     9110.10    131.52 o 
   2   4   4      596.07      650.71     36.29 o 
   4   4   4    11502.85    11596.96    157.62 o 
   6   4   4    11493.05    11494.59    159.31 o 
   8   4   4     3984.24     3988.25     88.64 o 
  10   4   4     1064.55     1067.35     48.30 o 
  12   4   4     8773.55     8693.42    133.68 o 
  14   4   4     1966.66     2145.09     73.02 o 
  16   4   4      275.49      237.33     46.83 o 
  18   4   4       16.89       52.59     42.64 o 
  20   4   4     1648.57     1467.91    199.13 o 
  22   4   4      239.16      207.64     54.51 o 
  24   4   4     2201.37     1997.33     88.30 o 
  26   4   4       36.47       27.44     52.39 o 
  28   4   4      239.58      386.41     82.12 o 
  30   4   4      500.66      646.26    109.23 o 
  32   4   4        1.24      -36.38     94.60 o 
  34   4   4      184.65      199.55    100.28 o 
   2   6   4      865.15     1026.35     48.22 o 
   4   6   4     2898.34     2717.80     63.06 o 
   6   6   4     1827.23     1780.17     54.96 o 
   8   6   4      800.67      822.67     45.74 o 
  10   6   4     2381.37     2396.73     80.16 o 
  12   6   4      121.33      137.72     45.44 o 
  14   6   4      492.67      468.32     56.94 o 
  16   6   4       11.65        9.15     46.02 o 
  18   6   4       97.01       66.93     47.85 o 
  20   6   4        6.31       29.10     48.10 o 
  22   6   4      592.02      472.34     71.38 o 
  24   6   4      681.64      632.59    151.34 o 
  26   6   4      331.26      375.25     87.59 o 
  28   6   4      843.18      988.59    114.78 o 
  30   6   4        4.33       21.25     81.72 o 
  32   6   4      213.86      273.02    156.02 o 
   0   8   4       58.56       18.95     52.79 o 
   2   8   4      637.54      642.41     54.72 o 
   4   8   4      742.63      907.67     60.55 o 
   6   8   4     1871.60     1838.19     95.84 o 
   8   8   4      164.32      137.24     48.48 o 
  10   8   4      402.09      347.57     86.93 o 
  12   8   4      750.61      875.84     97.25 o 
  14   8   4      285.23      234.23     73.28 o 
  16   8   4      297.86      226.34     70.11 o 
  18   8   4      202.64      190.97     70.32 o 
  20   8   4      644.36      582.46     88.63 o 
  22   8   4      514.89      498.32    119.69 o 
  24   8   4      683.67      677.16    152.56 o 
  26   8   4       54.89       42.80    106.97 o 
  28   8   4       99.78     -216.66    144.44 o 
   2  10   4      169.98      157.69     62.39 o 
   4  10   4      165.48      150.92     53.47 o 
   6  10   4       88.55       26.04     48.46 o 
   8  10   4      743.63      702.31     77.15 o 
  10  10   4      741.91      718.68     90.25 o 
  12  10   4     1231.72     1398.29    109.22 o 
  14  10   4      373.70      328.94     79.35 o 
  16  10   4      397.87      275.91     85.25 o 
  18  10   4       65.27       76.65     77.66 o 
  20  10   4       89.02      113.44    138.62 o 
  22  10   4       58.46      -51.15    115.28 o 
  24  10   4      236.03      490.00    182.65 o 
   0  12   4      306.25      174.81    164.62 o 
   2  12   4       59.99      124.51     65.04 o 
   4  12   4       72.41       95.65     68.57 o 
   6  12   4       82.84       68.28     68.62 o 
   8  12   4       18.49      -48.17     66.05 o 
  10  12   4       29.21      -33.09     69.51 o 
  12  12   4      701.58      628.57     95.41 o 
  14  12   4      345.97      147.63     90.66 o 
   1   1   5     7818.95     7898.78     79.18 o 
   3   1   5     5831.09     5867.30     66.62 o 
   5   1   5      453.38      439.40     24.59 o 
   7   1   5    10960.35    11138.41    105.80 o 
   9   1   5    16535.79    16776.71    389.51 o 
  11   1   5     4101.02     4176.78     83.86 o 
  13   1   5     1842.22     1908.55     62.55 o 
  15   1   5      998.38     1090.91     49.59 o 
  17   1   5      222.21      251.83     36.67 o 
  19   1   5     1236.85     1319.46    131.13 o 
  21   1   5       36.02       48.18     51.28 o 
  23   1   5     1040.59     1063.01     91.30 o 
  25   1   5      707.64      967.13     86.99 o 
  27   1   5     2392.61     2257.00    106.21 o 
  29   1   5     1556.45     1742.95    139.63 o 
  31   1   5       30.02       13.33     87.58 o 
  33   1   5       14.46       16.19    138.88 o 
  35   1   5      197.78      274.13    166.25 o 
   1   3   5    13593.53    13580.29    220.38 o 
   3   3   5     5857.93     5947.84    111.13 o 
   5   3   5     3360.76     3336.50     61.12 o 
   7   3   5      872.79      906.81     45.72 o 
   9   3   5     3584.44     3533.04     68.17 o 
  11   3   5     2919.11     3081.12     60.08 o 
  13   3   5       41.39        9.49     27.66 o 
  15   3   5      327.56      350.30     40.53 o 
  17   3   5     1230.85     1361.81    167.83 o 
  19   3   5      146.25      115.37     38.55 o 
  21   3   5      938.15     1034.01    167.10 o 
  23   3   5      852.49      765.75     89.68 o 
  25   3   5     2750.42     2292.92    118.95 o 
  27   3   5     1314.82     1584.40    105.49 o 
  29   3   5      216.34      122.72     87.57 o 
  31   3   5      217.39      451.16    103.95 o 
  33   3   5       36.85       79.11     98.75 o 
  35   3   5      228.17      179.03    153.29 o 
   1   5   5       58.67       87.15     24.40 o 
   3   5   5      685.21      831.48     39.40 o 
   5   5   5       10.61       17.72     22.66 o 
   7   5   5    10753.51    10731.82    129.15 o 
   9   5   5     3522.53     3854.69     84.91 o 
  11   5   5     2599.82     2617.95     74.78 o 
  13   5   5       59.15       43.06     35.99 o 
  15   5   5      138.19      102.83     40.23 o 
  17   5   5      259.83      222.59     45.34 o 
  19   5   5      526.11      464.69     54.46 o 
  21   5   5     1825.10     1754.49    108.91 o 
  23   5   5      216.98      155.64     57.03 o 
  25   5   5     1736.88     1673.15    111.62 o 
  27   5   5      663.08      876.55    185.45 o 
  29   5   5      949.42      891.14    121.04 o 
  31   5   5        9.07      165.85    101.52 o 
  33   5   5      193.57      232.86    126.46 o 
   1   7   5      128.52      108.32     40.39 o 
   3   7   5      622.58      634.23     60.85 o 
   5   7   5      367.60      382.12     53.76 o 
   7   7   5     2054.93     2161.42     74.71 o 
   9   7   5       28.90        9.33     37.47 o 
  11   7   5     1473.81     1546.14     74.58 o 
  13   7   5      199.29      194.37     50.54 o 
  15   7   5      770.11      858.35     67.49 o 
  17   7   5       50.54      -23.86     44.87 o 
  19   7   5      401.93      408.33     65.56 o 
  21   7   5       91.85      161.52     64.22 o 
  23   7   5      476.34      433.29     71.12 o 
  25   7   5      488.20      339.48     87.75 o 
  27   7   5      735.11      856.04    153.43 o 
  29   7   5      140.75      332.59    103.27 o 
   1   9   5      110.36       91.96     51.39 o 
   3   9   5      464.88      509.27     67.15 o 
   5   9   5       21.14       18.61     54.68 o 
   7   9   5      732.41      761.31    109.30 o 
   9   9   5       56.40       99.03     53.71 o 
  11   9   5      511.20      510.77     70.80 o 
  13   9   5      110.19       52.26     58.95 o 
  15   9   5       36.75       -5.81     67.42 o 
  17   9   5       33.62        9.36     66.50 o 
  19   9   5      360.58      278.15     87.21 o 
  21   9   5       21.19       38.10     75.74 o 
  23   9   5      480.84      512.40    124.16 o 
  25   9   5      329.07      234.30    129.29 o 
   1  11   5      375.24      206.58     76.91 o 
   3  11   5      146.41      121.40     55.64 o 
   5  11   5      192.79       83.27     58.80 o 
   7  11   5      101.45      117.04     58.89 o 
   9  11   5       61.42        3.13     66.32 o 
  11  11   5       21.58      -23.13     65.17 o 
  13  11   5      216.17      274.90    108.29 o 
  15  11   5      197.52      254.95     84.28 o 
  17  11   5      202.80      117.35     86.97 o 
   2   0   6    26194.44    27356.27    355.45 o 
   6   0   6     8378.42     9001.70    374.84 o 
  10   0   6     2644.52     2590.68     86.83 o 
  14   0   6      390.56      397.89     57.25 o 
  18   0   6      655.26      682.16    101.53 o 
  22   0   6     2490.43     2665.46    181.23 o 
  26   0   6     2753.52     2631.44    165.00 o 
  30   0   6       92.18      156.32    103.72 o 
  34   0   6      643.13      500.31    250.76 o 
   0   2   6    15840.81    16898.29    198.18 o 
   2   2   6      409.62      427.90     29.57 o 
   4   2   6    17633.71    18517.42    148.52 o 
   6   2   6     1037.52     1050.08     42.10 o 
   8   2   6     4300.36     4626.13     73.43 o 
  10   2   6      885.95      944.75     51.01 o 
  12   2   6     3469.25     3581.71     73.56 o 
  14   2   6      260.99      254.73     38.32 o 
  16   2   6        2.96      -21.97     32.18 o 
  18   2   6      263.49      243.21     51.36 o 
  20   2   6      328.00      367.84     66.66 o 
  22   2   6      280.77      205.81     64.70 o 
  24   2   6     2229.54     2214.51    149.55 o 
  26   2   6      315.11      291.73     72.22 o 
  28   2   6     1237.31     1151.74    124.94 o 
  30   2   6      613.78      496.95     90.57 o 
  32   2   6      192.47      151.60    114.12 o 
  34   2   6        5.80       61.76    117.55 o 
   2   4   6     1921.95     1934.69     47.88 o 
   4   4   6       31.31       32.04     22.67 o 
   6   4   6     1686.26     1668.09     51.65 o 
   8   4   6      527.03      582.54     39.67 o 
  10   4   6      845.41     1024.06     59.07 o 
  12   4   6      292.00      296.25     42.00 o 
  14   4   6      527.64      614.30     55.05 o 
  16   4   6      359.59      338.47     48.10 o 
  18   4   6      980.20     1087.26    111.93 o 
  20   4   6      927.60      944.74     73.94 o 
  22   4   6      461.39      292.10     63.93 o 
  24   4   6      907.80      870.17    152.69 o 
  26   4   6      451.08      523.69     85.48 o 
  28   4   6      216.83      192.14     75.95 o 
  30   4   6      182.33      188.96     99.75 o 
  32   4   6      499.77      473.26    116.67 o 
   0   6   6      510.06      602.96     72.40 o 
   2   6   6     1135.73     1257.23     67.30 o 
   4   6   6      409.17      409.65     41.75 o 
   6   6   6      419.37      477.06     43.35 o 
   8   6   6      370.72      399.78     52.28 o 
  10   6   6      749.38      735.89     58.28 o 
  12   6   6      290.86      285.02     48.97 o 
  14   6   6      166.94      158.61     48.21 o 
  16   6   6      313.42      223.79     50.27 o 
  18   6   6      880.66      662.12     86.70 o 
  20   6   6     1576.64     1549.33    174.51 o 
  22   6   6     2167.81     2128.98    128.68 o 
  24   6   6      279.32      253.42     69.05 o 
  26   6   6      220.87      187.80     70.34 o 
  28   6   6       95.79      149.30    101.97 o 
  30   6   6        0.78     -103.80     95.37 o 
   2   8   6      370.87      262.25     57.59 o 
   4   8   6      397.37      454.74     55.76 o 
   6   8   6      869.69      923.76     72.51 o 
   8   8   6     1699.70     1681.67    107.07 o 
  10   8   6      679.66      563.39     64.90 o 
  12   8   6      110.77      152.91     51.12 o 
  14   8   6      229.04      197.72     55.45 o 
  16   8   6      173.57      142.65     56.31 o 
  18   8   6      146.63      199.64     62.35 o 
  20   8   6      361.58      282.26     68.29 o 
  22   8   6      811.55      672.06     77.42 o 
  24   8   6      204.89      102.16     65.90 o 
  26   8   6      466.35      395.88     99.98 o 
   0  10   6      783.66      704.83    129.07 o 
   2  10   6      959.47      988.98    137.77 o 
   4  10   6      609.19      672.46     90.18 o 
   6  10   6       40.18       46.14     54.20 o 
   8  10   6       72.18      102.87     59.61 o 
  10  10   6      114.89       73.76     65.60 o 
  12  10   6       37.78       18.24     64.12 o 
  14  10   6       30.73       -4.61     68.28 o 
  16  10   6       56.85      -51.50     74.13 o 
  18  10   6      164.62      176.00     79.33 o 
  20  10   6      122.69       65.07     84.90 o 
   2  12   6      357.33      215.36     68.02 o 
   4  12   6      284.10      202.17     73.38 o 
   6  12   6      137.43      104.64     78.93 o 
   8  12   6       80.62       63.51     77.72 o 
   1   1   7     9584.71    10019.64    104.42 o 
   3   1   7       81.89       24.44     22.79 o 
   5   1   7      220.70      242.82     26.99 o 
   7   1   7      421.59      428.42     30.29 o 
   9   1   7       58.95       49.91     21.95 o 
  11   1   7      741.06      727.27     46.48 o 
  13   1   7      242.65      217.97     38.46 o 
  15   1   7     1850.22     1893.60    151.34 o 
  17   1   7     1635.04     1663.50     88.66 o 
  19   1   7      197.72      225.44     63.31 o 
  21   1   7     1867.48     1873.67    177.74 o 
  23   1   7      954.38     1029.09     92.71 o 
  25   1   7      265.50      285.40     74.44 o 
  27   1   7      353.81      356.90     93.07 o 
  29   1   7      107.51       42.83     72.20 o 
  31   1   7      149.91      141.87     81.24 o 
  33   1   7      136.13       80.28     96.39 o 
   1   3   7     1279.97     1377.38     43.94 o 
   3   3   7     3062.67     3127.74     60.20 o 
   5   3   7     1669.56     1696.54     46.66 o 
   7   3   7      975.57     1035.60     48.96 o 
   9   3   7      570.49      557.20     41.88 o 
  11   3   7      300.57      308.00     42.36 o 
  13   3   7     1832.48     1855.88     73.23 o 
  15   3   7      740.91      756.89     55.51 o 
  17   3   7     1229.70     1286.51     76.90 o 
  19   3   7     1841.17     1835.09     97.39 o 
  21   3   7       89.69       61.19     76.89 o 
  23   3   7      853.77     1006.43    124.79 o 
  25   3   7      506.51      395.21     78.85 o 
  27   3   7       23.07       72.99     71.11 o 
  29   3   7       50.78       -7.04     71.78 o 
  31   3   7       72.18      122.01     79.99 o 
  33   3   7       22.96      102.02    110.31 o 
   1   5   7     1932.43     1968.86     83.63 o 
   3   5   7      139.85      163.00     35.26 o 
   5   5   7      656.74      742.28     48.28 o 
   7   5   7      170.10      162.55     36.98 o 
   9   5   7     2528.61     2510.58     77.72 o 
  11   5   7      543.52      378.97     60.23 o 
  13   5   7      857.18      911.54     71.06 o 
  15   5   7      840.82      898.66    120.60 o 
  17   5   7      149.89       83.27     46.87 o 
  19   5   7     1185.01     1427.17    149.85 o 
  21   5   7      678.22      642.10     92.46 o 
  23   5   7     1128.77     1131.03    103.95 o 
  25   5   7       58.99        7.55     67.14 o 
  27   5   7      111.62       19.98     71.93 o 
  29   5   7       48.90      -99.95     95.32 o 
  31   5   7       97.21       55.55    114.20 o 
   1   7   7      259.96      249.93     47.12 o 
   3   7   7     1589.53     1586.58     72.89 o 
   5   7   7      873.40      902.94     58.63 o 
   7   7   7      281.69      230.94     51.86 o 
   9   7   7      864.28      951.58     75.93 o 
  11   7   7      102.21      127.08     47.92 o 
  13   7   7      196.46      156.80     50.72 o 
  15   7   7       74.63        2.89     48.62 o 
  17   7   7       84.06       81.42     55.01 o 
  19   7   7      609.87      648.52     76.32 o 
  21   7   7      322.91      275.54     65.60 o 
  23   7   7       76.78       93.21     70.25 o 
  25   7   7       13.06      -23.75     71.56 o 
  27   7   7       52.52       18.97    106.69 o 
   1   9   7      138.13      151.16     70.27 o 
   3   9   7      228.52      256.64     70.15 o 
   5   9   7      782.17      843.75     94.87 o 
   7   9   7      277.04      254.17     67.05 o 
   9   9   7      131.90      134.10     54.97 o 
  11   9   7        0.66      -10.76     51.85 o 
  13   9   7      144.59      105.30     57.39 o 
  15   9   7       55.24       -3.59     58.98 o 
  17   9   7      137.04      107.84     62.89 o 
  19   9   7      214.72      213.87     71.83 o 
  21   9   7      148.56      132.36     71.24 o 
   1  11   7       94.51       78.69     78.86 o 
   3  11   7      467.32      416.54    113.52 o 
   5  11   7       96.64      116.04     65.38 o 
   7  11   7      111.22      120.56     72.01 o 
   9  11   7       50.72       51.91     70.82 o 
  11  11   7       79.95       46.43     78.95 o 
  13  11   7       28.44       31.33     79.54 o 
   0   0   8      125.54       97.10     54.06 o 
   4   0   8     1680.36     1659.77     71.71 o 
   8   0   8     1201.62     1175.90     64.86 o 
  12   0   8     3129.34     2974.07    108.01 o 
  16   0   8     1870.19     1845.99    133.33 o 
  20   0   8     1703.27     1781.81    254.28 o 
  24   0   8      755.03      884.61    138.24 o 
  28   0   8       50.26      -54.36     94.22 o 
  32   0   8       68.26      -63.20    125.08 o 
   2   2   8     1055.16     1172.83     46.86 o 
   4   2   8      349.32      403.20     34.67 o 
   6   2   8       49.80       32.28     29.96 o 
   8   2   8      204.24      223.42     34.74 o 
  10   2   8      808.45      905.43     51.53 o 
  12   2   8      920.10     1051.19     69.68 o 
  14   2   8     2909.63     2949.16     93.73 o 
  16   2   8     3293.98     3313.25    165.75 o 
  18   2   8     2350.63     2217.39    115.23 o 
  20   2   8      465.79      431.93     75.02 o 
  22   2   8      359.56      349.57     77.43 o 
  24   2   8       70.26       13.88     70.36 o 
  26   2   8      244.92      204.79     73.56 o 
  28   2   8       37.49       12.16     72.64 o 
  30   2   8        3.91      -79.47     83.13 o 
  32   2   8       74.87       90.21     89.76 o 
   0   4   8      104.10       85.71     44.42 o 
   2   4   8     2787.29     2647.66     69.52 o 
   4   4   8       24.08       80.06     34.38 o 
   6   4   8      971.88      993.88     54.61 o 
   8   4   8     1059.40     1193.44     64.64 o 
  10   4   8     1636.35     1559.15     79.29 o 
  12   4   8     1786.46     1757.60     83.14 o 
  14   4   8      635.95      534.10     56.86 o 
  16   4   8      670.07      677.25     74.31 o 
  18   4   8     1644.40     1709.65    154.83 o 
  20   4   8      764.71      696.45     85.10 o 
  22   4   8      342.10      288.06     75.34 o 
  24   4   8      311.45      238.79     98.50 o 
  26   4   8        8.00        5.73     75.00 o 
  28   4   8       10.69       44.65     78.68 o 
  30   4   8        6.38       42.72     79.40 o 
   2   6   8      102.10       76.89     42.00 o 
   4   6   8      545.15      602.99     51.57 o 
   6   6   8      137.74      170.47     41.84 o 
   8   6   8     2226.72     2036.14     78.45 o 
  10   6   8      192.50      118.92     51.59 o 
  12   6   8      810.50      705.67     88.20 o 
  14   6   8       81.63       67.78     47.71 o 
  16   6   8      337.01      303.54     56.58 o 
  18   6   8      173.10       92.22     53.04 o 
  20   6   8      589.81      418.04     74.36 o 
  22   6   8       13.20       36.98     87.43 o 
  24   6   8      215.92      140.38     75.43 o 
  26   6   8       10.27      -10.27     74.22 o 
   0   8   8      114.61       69.55     68.27 o 
   2   8   8      624.72      579.91     66.39 o 
   4   8   8      164.56      144.31     82.74 o 
   6   8   8      249.01      265.38     61.80 o 
   8   8   8      434.68      342.62     60.41 o 
  10   8   8       34.11      -61.50     47.58 o 
  12   8   8       95.72       30.45     51.54 o 
  14   8   8      284.08      268.13     65.61 o 
  16   8   8       71.16       15.95     57.13 o 
  18   8   8       56.65       26.18     61.26 o 
  20   8   8       57.33       98.14     65.22 o 
  22   8   8       45.12       81.97     74.80 o 
   2  10   8      138.77      117.68     78.37 o 
   4  10   8       53.00       26.25     74.71 o 
   6  10   8       10.40      -74.66     69.58 o 
   8  10   8      125.55       45.53     73.92 o 
  10  10   8       43.33       37.66     71.07 o 
  12  10   8        3.20       21.08    117.38 o 
  14  10   8      231.36      134.00     79.82 o 
  16  10   8       18.91       36.52     76.31 o 
   1   1   9     1603.12     1575.86     52.53 o 
   3   1   9      415.06      420.42     39.28 o 
   5   1   9      145.82      136.55     33.12 o 
   7   1   9     1265.88     1306.82     59.82 o 
   9   1   9      841.47      879.78     60.36 o 
  11   1   9      119.76       97.74     47.47 o 
  13   1   9     8650.95     7786.54    172.53 o 
  15   1   9     2042.85     2052.48    105.34 o 
  17   1   9     1610.84     1860.69    172.89 o 
  19   1   9      847.78     1050.43     97.42 o 
  21   1   9       54.99       59.85     66.72 o 
  23   1   9      276.46      243.58     77.35 o 
  25   1   9      113.31       41.34     71.49 o 
  27   1   9       80.02       91.52     80.85 o 
  29   1   9        9.86       19.95     77.71 o 
   1   3   9     1011.75     1184.31     63.30 o 
   3   3   9      584.31      554.71     47.56 o 
   5   3   9      312.11      353.07     49.44 o 
   7   3   9     1452.77     1476.08     60.63 o 
   9   3   9     1001.73      997.53     63.89 o 
  11   3   9     1066.15     1234.32     70.52 o 
  13   3   9      312.86      294.33     56.79 o 
  15   3   9     1277.00     1306.15     89.21 o 
  17   3   9      771.65      844.64    146.29 o 
  19   3   9      129.12      121.40     68.02 o 
  21   3   9      454.52      527.30     97.51 o 
  23   3   9        2.52        4.78     67.33 o 
  25   3   9       84.66       62.15     75.94 o 
  27   3   9       59.96       58.11     78.70 o 
  29   3   9       26.16      104.00     87.94 o 
   1   5   9      873.59      870.45     64.14 o 
   3   5   9     1280.55     1383.14     73.56 o 
   5   5   9      748.76      676.98     61.21 o 
   7   5   9      532.97      554.47     58.12 o 
   9   5   9       72.30       84.75     46.15 o 
  11   5   9      246.36      177.35     48.29 o 
  13   5   9      268.69      198.42     50.71 o 
  15   5   9      433.77      390.30     58.62 o 
  17   5   9       97.09       65.91     48.95 o 
  19   5   9      487.00      598.49     88.98 o 
  21   5   9      774.14      960.59    112.44 o 
  23   5   9       31.51      -15.78     73.12 o 
  25   5   9       15.41       44.52     76.57 o 
  27   5   9       45.73       46.61     81.52 o 
   1   7   9      433.64      491.98     60.75 o 
   3   7   9      287.51      269.04     53.85 o 
   5   7   9      938.86     1108.74     83.48 o 
   7   7   9      169.58       89.18     55.93 o 
   9   7   9      288.17      213.92     54.16 o 
  11   7   9      309.66      232.42     55.01 o 
  13   7   9       64.42       69.37     52.16 o 
  15   7   9      336.16      289.63     63.57 o 
  17   7   9      148.07      143.43     61.54 o 
  19   7   9        5.14      -78.35     57.73 o 
  21   7   9      380.51      375.46     90.48 o 
  23   7   9       77.14      172.10     89.59 o 
   1   9   9      118.99      182.16     68.28 o 
   3   9   9      193.24      279.86     73.48 o 
   5   9   9      188.52      147.40     65.96 o 
   7   9   9      113.59       71.22     64.83 o 
   9   9   9       75.72       57.88     59.73 o 
  11   9   9       45.01       86.70     86.57 o 
  13   9   9        0.41      -19.89     63.00 o 
  15   9   9      187.71      158.26     68.74 o 
  17   9   9       40.64       33.15     68.60 o 
   2   0  10     4441.89     4335.09    115.27 o 
   6   0  10       37.20       18.64     59.21 o 
  10   0  10      475.96      495.08     94.45 o 
  14   0  10     1843.58     1758.52    325.82 o 
  18   0  10     1891.42     2004.65    301.47 o 
  22   0  10       39.00       58.95    101.23 o 
  26   0  10      315.22      499.79    137.81 o 
   0   2  10     4102.38     3782.00    111.40 o 
   2   2  10      268.12      297.80     43.80 o 
   4   2  10     1810.37     1772.78     65.30 o 
   6   2  10      383.60      312.19     45.89 o 
   8   2  10     1570.67     1612.83    100.74 o 
  10   2  10      715.41      747.28     70.62 o 
  12   2  10       76.09       65.71     53.18 o 
  14   2  10      895.09      849.52     88.50 o 
  16   2  10     1060.33     1034.68     99.21 o 
  18   2  10     1241.28     1208.22    223.30 o 
  20   2  10      706.08      654.57     91.57 o 
  22   2  10       97.11       99.67     74.38 o 
  24   2  10      226.66      219.00     83.27 o 
  26   2  10        4.72      -23.73     76.30 o 
  28   2  10      107.31       99.71     91.44 o 
   2   4  10     3022.73     2872.85     88.09 o 
   4   4  10      227.69      282.53     56.27 o 
   6   4  10      589.36      632.15     61.37 o 
   8   4  10      875.78      957.80     83.84 o 
  10   4  10     1264.22     1329.87     95.37 o 
  12   4  10     1385.11     1382.54    100.68 o 
  14   4  10      724.79      668.85     79.42 o 
  16   4  10       52.22       66.78     67.45 o 
  18   4  10       58.73       15.71     68.22 o 
  20   4  10      114.93       23.16     70.63 o 
  22   4  10      132.75      149.57     79.24 o 
  24   4  10       14.36       15.47     81.02 o 
  26   4  10      196.65      145.29     85.88 o 
   0   6  10      945.19     1088.05    140.86 o 
   2   6  10      980.99      972.59    100.94 o 
   4   6  10      480.36      461.83     66.32 o 
   6   6  10      370.77      339.97     64.35 o 
   8   6  10      295.15      304.11     60.77 o 
  10   6  10        8.42       -6.94     50.09 o 
  12   6  10      107.46      115.17     60.30 o 
  14   6  10      171.49      115.85     58.93 o 
  16   6  10      146.44       42.46     61.69 o 
  18   6  10       83.19       52.07     79.41 o 
  20   6  10       46.15       95.49     78.32 o 
  22   6  10       80.91      137.60     86.76 o 
   2   8  10       44.38       50.38     60.69 o 
   4   8  10      724.89      570.75     81.61 o 
   6   8  10      201.61      201.10     69.47 o 
   8   8  10      202.78      168.91     89.04 o 
  10   8  10       39.13        3.79     64.88 o 
  12   8  10      295.40      249.12     68.26 o 
  14   8  10      101.38       37.12     66.32 o 
  16   8  10       23.26       19.51     67.94 o 
   0  10  10      368.55      442.12    137.38 o 
   2  10  10       90.21      121.38     95.16 o 
   4  10  10      143.28      151.85     90.77 o 
   1   1  11     1894.07     1882.77     69.10 o 
   3   1  11      982.83     1054.01     67.77 o 
   5   1  11      435.09      490.11     57.92 o 
   7   1  11      290.74      243.11     50.00 o 
   9   1  11       41.99       86.34     52.03 o 
  11   1  11      929.29      850.04    103.37 o 
  13   1  11      524.86      636.86    102.68 o 
  15   1  11      539.21      514.27     84.96 o 
  17   1  11       90.54       47.53     73.91 o 
  19   1  11      115.76       19.04     77.20 o 
  21   1  11       15.77       -6.59     76.74 o 
  23   1  11       10.45      -12.73     76.53 o 
  25   1  11       52.92       46.53     85.18 o 
   1   3  11      950.38      922.74     78.17 o 
   3   3  11      339.41      293.37     52.41 o 
   5   3  11      592.31      638.17     75.76 o 
   7   3  11      344.90      292.27     53.00 o 
   9   3  11       96.66      135.00     57.82 o 
  11   3  11       73.83       69.57     56.53 o 
  13   3  11        8.05       -0.27     64.32 o 
  15   3  11       24.00      -86.83     65.50 o 
  17   3  11      260.87      188.71     77.40 o 
  19   3  11      258.37      246.92     82.28 o 
  21   3  11      422.24      511.43     95.35 o 
  23   3  11       72.67       32.56     82.89 o 
   1   5  11      395.06      427.02     57.44 o 
   3   5  11      102.75      140.31     54.00 o 
   5   5  11      161.61      118.77     60.28 o 
   7   5  11     1739.00     1719.44     99.72 o 
   9   5  11      178.00      104.35     57.68 o 
  11   5  11      129.61      129.94     56.11 o 
  13   5  11      123.06       64.63     58.92 o 
  15   5  11       46.04      -19.26     69.31 o 
  17   5  11       21.96       19.29     74.63 o 
  19   5  11      231.97      233.42     88.37 o 
  21   5  11      128.69       75.16     86.42 o 
   1   7  11      440.98      377.07     64.75 o 
   3   7  11      712.51      736.40     83.17 o 
   5   7  11       66.51       92.26     65.34 o 
   7   7  11      767.37      805.15    110.24 o 
   9   7  11       88.06       52.03     70.00 o 
  11   7  11       99.35       95.67     65.64 o 
  13   7  11        8.59       24.43     65.18 o 
  15   7  11        0.63       24.20     75.69 o 
   1   9  11      265.07      183.30     94.01 o 
   3   9  11      201.14      199.18     80.41 o 
   5   9  11       31.73      -39.61     70.11 o 
   0   0  12      309.15      194.81    130.01 o 
   4   0  12      241.05      196.02     89.70 o 
   8   0  12      206.88       77.69     96.65 o 
  12   0  12      142.01      213.87    109.86 o 
  16   0  12      113.58      173.55    112.23 o 
  20   0  12       65.22      146.02    122.26 o 
   2   2  12      181.90      173.34     51.98 o 
   4   2  12      268.97      279.61     59.42 o 
   6   2  12      436.20      397.51     65.39 o 
   8   2  12      103.45       79.57     60.58 o 
  10   2  12      450.75      430.64     84.05 o 
  12   2  12        7.72       64.89     70.38 o 
  14   2  12      135.24      100.43     77.75 o 
  16   2  12        0.38      -16.49     77.78 o 
  18   2  12       60.90       57.94     88.78 o 
  20   2  12       25.38      -61.48     78.68 o 
  22   2  12       63.85       91.04     88.13 o 
   0   4  12      241.33      280.04     79.48 o 
   2   4  12       87.43       49.87     52.10 o 
   4   4  12      458.55      421.95     71.52 o 
   6   4  12       11.99       31.17     56.94 o 
   8   4  12       10.56       19.20     60.43 o 
  10   4  12      153.29       56.36     66.49 o 
  12   4  12      105.73       90.72     63.10 o 
  14   4  12       30.27      105.35     78.87 o 
  16   4  12       29.71       -7.26     80.23 o 
  18   4  12      101.94        8.00     79.78 o 
  20   4  12        9.85      -28.62     80.57 o 
   2   6  12       29.84       10.60     60.67 o 
   4   6  12      169.22       95.29     67.16 o 
   6   6  12      128.01      111.17     65.86 o 
   8   6  12       10.15      -49.23     60.47 o 
  10   6  12        1.19        7.53     64.71 o 
  12   6  12       15.95       31.26     73.85 o 
  14   6  12       24.28      -21.54     90.81 o 
   0   8  12       72.35       20.86    118.80 o 
   2   8  12      108.49       46.76     70.54 o 
   1   1  13       73.27       -6.57     61.38 o 
   3   1  13       62.66       13.51     56.18 o 
   5   1  13       27.35      -15.99     55.79 o 
   7   1  13        0.24      -55.62     65.50 o 
   9   1  13       25.73      132.40     81.41 o 
  11   1  13       18.05      -15.73     75.07 o 
  13   1  13       31.78        9.66     82.85 o 
  15   1  13        8.18       38.78     83.82 o 
  17   1  13       39.89       30.69     88.23 o 
   1   3  13       54.54      119.96     57.25 o 
   3   3  13      152.36      103.94     69.83 o 
   5   3  13       42.91       60.70     68.27 o 
   7   3  13       63.31       45.50     67.89 o 
   9   3  13       37.93       64.36     69.73 o 
  11   3  13        0.86      -90.55    121.00 o 
  13   3  13        3.04       72.27     82.33 o 
  15   3  13       24.78        7.53     85.86 o 
   1   5  13       26.28       34.61     64.97 o 
   3   5  13        7.32      -40.94     60.99 o 
   5   5  13       12.67       34.73     66.42 o 
   7   5  13       11.32      -65.87     66.27 o 
   9   5  13      156.84      143.03     75.78 o 
  11   5  13       12.33       -9.59     71.92 o 
   2   0  14      296.55      283.86    120.02 o 
   6   0  14      123.47      -32.00    135.04 o 
  10   0  14      103.26      -26.60    107.72 o 
   0   2  14       26.91       -8.59    196.62 o 
   2   2  14       12.41      -13.44     72.93 o 
   4   2  14        9.19      -65.02     78.83 o 
   6   2  14        4.66       14.03     75.64 o 
   8   2  14       39.02       44.07     96.77 o 
  10   2  14       19.04        8.73     97.29 o 
   2   4  14        8.21      -46.33     72.66 o 
   4   4  14       13.48       -6.59     77.20 o 
   6   4  14       25.55      -17.48     73.73 o 
                                                 
 
